# Supplementary material for: Cholinesterase Inhibitory Activity of Alkylated Quinobenzothiazinium Salts
Source: Molecules. 2026 Apr 19;31(8):1346. doi: 10.3390/molecules31081346 (PMC13118828; doi:10.3390/molecules31081346)
Supplement: Supplementary file 1 [file molecules-31-01346-s001.zip]

Archive with 1 entries (1 files):
- molecules-4264601-supplementary.pdf
